# Supplementary material for: Recognition of Community Pharmacists’ Behaviors Related to Information Sharing: A Cross-Sectional Study
Source: Pharmacy (Basel). 2024 Apr 6;12(2):63. doi: 10.3390/pharmacy12020063 (PMC11053978; doi:10.3390/pharmacy12020063)
Supplement: Supplementary file 1 [file pharmacy-12-00063-s001.zip]

Archive with 3 entries (3 files):
- supplementary_materials_1.pdf
- supplementary_materials_2.pdf
- supplementary_materials_3.pdf
